# Supplementary material for: ﻿Achnanthidiumbratanense sp. nov. (Bacillariophyceae, Achnanthidiaceae), a new diatom from the Lake Bratan (Bali, Indonesia)
Source: PhytoKeys. 2022 Jan 21;188:167–75. doi: 10.3897/phytokeys.188.77882 (PMC8799627; doi:10.3897/phytokeys.188.77882)
Supplement: XML Treatment for Achnanthidium bratanense [file phytokeys.188.77882-treatment1.xml]

<!DOCTYPE tp:taxon-treatment
  PUBLIC "-//TaxonX//DTD Taxonomic Treatment Publishing DTD v0 20100105//EN" "tax-treatment-NSO.dtd">
<tp:taxon-treatment xmlns:tp="http://www.plazi.org/taxpub"><tp:treatment-meta><kwd-group><label>Taxon classification</label><kwd>
              <named-content content-type="kingdom">Plantae</named-content>
            </kwd><kwd>
              <named-content content-type="order">Cocconeidales</named-content>
            </kwd><kwd>
              <named-content content-type="family">Achnanthidiaceae</named-content>
            </kwd></kwd-group><mixed-citation publication-type="journal"><person-group><name><surname>Kapustin</surname><given-names>Dmitry A.</given-names></name><name><surname>Glushchenko</surname><given-names>Anton M.</given-names></name><name><surname>Kulikovskiy</surname><given-names>Maxim S.</given-names></name></person-group><article-title>﻿<italic><tp:taxon-name><tp:taxon-name-part taxon-name-part-type="genus" reg="Achnanthidium">Achnanthidium</tp:taxon-name-part><tp:taxon-name-part taxon-name-part-type="species" reg="bratanense">bratanense</tp:taxon-name-part></tp:taxon-name></italic> sp. nov. (<tp:taxon-name><tp:taxon-name-part taxon-name-part-type="class">Bacillariophyceae</tp:taxon-name-part></tp:taxon-name>, <tp:taxon-name><tp:taxon-name-part taxon-name-part-type="family">Achnanthidiaceae</tp:taxon-name-part></tp:taxon-name>), a new diatom from the Lake Bratan (Bali, Indonesia)</article-title><source>PhytoKeys</source><day>21</day><month>01</month><year>2022</year><volume>188</volume><fpage>167</fpage><lpage>175</lpage><pub-id pub-id-type="doi">10.3897/phytokeys.188.77882</pub-id></mixed-citation></tp:treatment-meta><tp:nomenclature><label>﻿</label><tp:taxon-name>
            <object-id xmlns:xlink="http://www.w3.org/1999/xlink" content-type="arpha" xlink:type="simple">FCB79B0C-E7D6-52BD-BB7A-653273C1909B</object-id>
            <tp:taxon-name-part taxon-name-part-type="genus" reg="Achnanthidium">Achnanthidium</tp:taxon-name-part>
            <tp:taxon-name-part taxon-name-part-type="species" reg="bratanense">bratanense</tp:taxon-name-part>
          </tp:taxon-name><tp:taxon-authority>Kapustin, Glushchenko &amp; Kulikovskiy</tp:taxon-authority><tp:taxon-status xmlns:xlink="http://www.w3.org/1999/xlink" xlink:type="simple">sp. nov.</tp:taxon-status><xref ref-type="fig" rid="F1">Figures 1</xref><xref ref-type="fig" rid="F2">, 2</xref></tp:nomenclature><tp:treatment-sec sec-type="description" id="SECID0EAIAC"><title>Description.</title><p><bold><italic><abbrev xmlns:xlink="http://www.w3.org/1999/xlink" xlink:title="Light microscopic" id="ABBRID0EJIAC" xlink:type="simple">LM</abbrev></italic></bold> (Fig. <xref ref-type="fig" rid="F1">1A-T</xref>). Valves linear-elliptic to nearly elliptic with convex margins and rounded, broadly subcapitate apices. Frustules rectangular in girdle view and not bent (Fig. <xref ref-type="fig" rid="F1">1T</xref>). Length 5.0–8.7 µm, breadth 2.7–3.2 µm (n=32). In raphe valves axial area narrow, linear, slightly widening at center. Central area very small in raphe valves, outlined by shortened striae; central area in rapheless valves rhomboid (Fig. <xref ref-type="fig" rid="F1">1J</xref>). Raphe straight, filiform. In rapheless valves axial area expanded widening towards rhombic central area (Fig. <xref ref-type="fig" rid="F1">1E</xref>). Striae hardly discernable in <abbrev xmlns:xlink="http://www.w3.org/1999/xlink" xlink:title="Light microscopic" id="ABBRID0E5IAC" xlink:type="simple">LM</abbrev>, weakly radiate (Fig. <xref ref-type="fig" rid="F1">1A, H, K, M</xref>). Areolae indistinct in <abbrev xmlns:xlink="http://www.w3.org/1999/xlink" xlink:title="Light microscopic" id="ABBRID0EGJAC" xlink:type="simple">LM</abbrev>.</p><fig id="F1" position="float" orientation="portrait"><object-id xmlns:xlink="http://www.w3.org/1999/xlink" content-type="doi" xlink:type="simple">10.3897/phytokeys.188.77882.figure1</object-id><object-id xmlns:xlink="http://www.w3.org/1999/xlink" content-type="arpha" xlink:type="simple">25A4E417-2ACB-5CF2-A2F5-D0F941AF4169</object-id><label>Figure 1.</label><caption><p><bold>A–T</bold><italic><tp:taxon-name><tp:taxon-name-part taxon-name-part-type="genus" reg="Achnanthidium">Achnanthidium</tp:taxon-name-part><tp:taxon-name-part taxon-name-part-type="species" reg="bratanense">bratanense</tp:taxon-name-part></tp:taxon-name></italic> sp. nov. (<abbrev xmlns:xlink="http://www.w3.org/1999/xlink" xlink:title="Light microscopic" id="ABBRID0E6JAC" xlink:type="simple">LM</abbrev>). <bold>A–S</bold> size diminution series showing variation in valve outline <bold>A</bold> holotype specimen <bold>A-D, F-I, K, M, N, R</bold> raphe valves <bold>E, J, L, O-Q, S</bold> rapheless valves <bold>T</bold> frustule in girdle view. Scale bar: 10 μm.</p></caption><graphic xmlns:xlink="http://www.w3.org/1999/xlink" xlink:href="phytokeys-188-167-g001.jpg" position="float" orientation="portrait" xlink:type="simple" id="oo_635397.jpg"><uri content-type="original_file" xlink:type="simple">https://binary.pensoft.net/fig/635397</uri></graphic></fig><p><bold><italic><abbrev xmlns:xlink="http://www.w3.org/1999/xlink" xlink:title="scanning electron microscopy" id="ABBRID0EXKAC" xlink:type="simple">SEM</abbrev></italic></bold> (Fig. <xref ref-type="fig" rid="F2">2</xref>). Externally, raphe straight, filiform with drop-shaped proximal and distal raphe endings (Fig. <xref ref-type="fig" rid="F2">2A, B</xref>). Internally, proximal raphe endings deflected in opposite directions, distal raphe endings terminating in helictoglossae (Fig. <xref ref-type="fig" rid="F2">2E, F</xref>). Striae weakly radiate throughout the valve, 41–44 in 10 µm, and composed of one to four large transapically elongated areolae of different length and shape (from slit-like to irregularly rectangular). Areolae absent along valve margins; mantle with a single row of slit-like to almost rectangular areolae. Internally, areolae occluded by a hymen (Fig. <xref ref-type="fig" rid="F2">2E, F</xref>).</p><fig id="F2" position="float" orientation="portrait"><object-id xmlns:xlink="http://www.w3.org/1999/xlink" content-type="doi" xlink:type="simple">10.3897/phytokeys.188.77882.figure2</object-id><object-id xmlns:xlink="http://www.w3.org/1999/xlink" content-type="arpha" xlink:type="simple">7F7C18FB-3B7E-5740-9A93-7B02F8ECB926</object-id><label>Figure 2.</label><caption><p><bold>A–G</bold><italic><tp:taxon-name><tp:taxon-name-part taxon-name-part-type="genus" reg="Achnanthidium">Achnanthidium</tp:taxon-name-part><tp:taxon-name-part taxon-name-part-type="species" reg="bratanense">bratanense</tp:taxon-name-part></tp:taxon-name></italic> sp. nov. (<abbrev xmlns:xlink="http://www.w3.org/1999/xlink" xlink:title="scanning electron microscopy" id="ABBRID0EBMAC" xlink:type="simple">SEM</abbrev>). <bold>A, B</bold> raphe valve, external view <bold>C, D</bold> rapheless valve, external view <bold>E, F</bold> raphe valve, internal view <bold>G</bold> rapheless valve, internal view. Scale bar: 1 μm.</p></caption><graphic xmlns:xlink="http://www.w3.org/1999/xlink" xlink:href="phytokeys-188-167-g002.jpg" position="float" orientation="portrait" xlink:type="simple" id="oo_635398.jpg"><uri content-type="original_file" xlink:type="simple">https://binary.pensoft.net/fig/635398</uri></graphic></fig><p><bold><italic>Holotype</italic></bold> (here designated): permanent slide No. <named-content xmlns:xlink="http://www.w3.org/1999/xlink" content-type="dwc:institutional_code" xlink:type="simple">MHA</named-content> 01125, deposited at the <named-content xmlns:xlink="http://www.w3.org/1999/xlink" xlink:type="simple" content-type="institution" xlink:href="http://grbio.org/institution/main-botanical-garden-russian-academy-sciences" id="NCID0EJNAC">Main Botanical Garden, Russian Academy of Sciences</named-content> (<named-content xmlns:xlink="http://www.w3.org/1999/xlink" content-type="dwc:institutional_code" xlink:type="simple">MHA</named-content>). Fig. <xref ref-type="fig" rid="F1">1A</xref> illustrates the holotype.</p><p><bold><italic>Isotype</italic></bold> (here designated): permanent slide No. 01125a, deposited in collection of Maxim Kulikovskiy, Timiryazev Institute of Plant Physiology, Russian Academy of Sciences.</p></tp:treatment-sec><tp:treatment-sec sec-type="type locality" id="SECID0EMNAC"><title>Type locality.</title><p>Indonesia, Island of Bali, Lake Bratan, <named-content xmlns:xlink="http://www.w3.org/1999/xlink" content-type="dwc:verbatimCoordinates" xlink:type="simple"><named-content content-type="geo-json" specific-use="{&#34;type&#34;:&#34;Point&#34;,&#34;coordinates&#34;:[115.166417,-8.276317]}" id="NCID0EVNAC" xlink:type="simple">08°16.579'S, 115°09.985'E</named-content></named-content>, <italic>leg.</italic> I.I. Ivanov on 14 November 2010.</p></tp:treatment-sec><tp:treatment-sec sec-type="etymology" id="SECID0E3NAC"><title>Etymology.</title><p>The specific epithet refers to the type locality, Lake Bratan.</p></tp:treatment-sec><tp:treatment-sec sec-type="ecology" id="SECID0EBOAC"><title>Ecology.</title><p><italic><tp:taxon-name><tp:taxon-name-part taxon-name-part-type="genus" reg="Achnanthidium">Achnanthidium</tp:taxon-name-part><tp:taxon-name-part taxon-name-part-type="species" reg="bratanense">bratanense</tp:taxon-name-part></tp:taxon-name></italic> together with <italic><tp:taxon-name><tp:taxon-name-part taxon-name-part-type="genus" reg="Gogorevia">Gogorevia</tp:taxon-name-part><tp:taxon-name-part taxon-name-part-type="species" reg="rinatii">rinatii</tp:taxon-name-part></tp:taxon-name></italic> were the most abundant species in the sample. Rarely single frustules of <italic><tp:taxon-name><tp:taxon-name-part taxon-name-part-type="genus" reg="Planothidium">Planothidium</tp:taxon-name-part></tp:taxon-name></italic> sp., <italic><tp:taxon-name><tp:taxon-name-part taxon-name-part-type="genus" reg="Stauroneis">Stauroneis</tp:taxon-name-part></tp:taxon-name></italic> sp., <italic><tp:taxon-name><tp:taxon-name-part taxon-name-part-type="genus" reg="Cymbella">Cymbella</tp:taxon-name-part></tp:taxon-name></italic> sp. and other diatoms were encountered. During sampling the temperature was recorded as 25.7 °C, pH as 7.82, and conductivity as 22 μS∙cm<sup>−1</sup>.</p></tp:treatment-sec><tp:treatment-sec sec-type="distribution" id="SECID0EUPAC"><title>Distribution.</title><p>So far, this species is known from its type locality only.</p></tp:treatment-sec></tp:taxon-treatment>
